# Supplementary material for: The pro-resolving lipid mediator Maresin 1 ameliorates pain responses and neuroinflammation in the spared nerve injury-induced neuropathic pain: A study in male and female mice
Source: PLoS One. 2023 Jun 22;18(6):e0287392. doi: 10.1371/journal.pone.0287392 (PMC10286986; doi:10.1371/journal.pone.0287392)
Supplement: S1 File — (ZIP) [file pone.0287392.s004.zip]

Archive with 8 entries (8 files):
- Iba1_GFAP_images_ZVI/GFAP_SNI-MaR1_contra.zvi
- Iba1_GFAP_images_ZVI/GFAP_SNI-MaR1_ipsi.zvi
- Iba1_GFAP_images_ZVI/GFAP_SNI-Veh_contra.zvi
- Iba1_GFAP_images_ZVI/GFAP_SNI-Veh_ipsi.zvi
- Iba1_GFAP_images_ZVI/Iba1_SNI-MaR1_contra.zvi
- Iba1_GFAP_images_ZVI/Iba1_SNI-MaR1_ipsi.zvi
- Iba1_GFAP_images_ZVI/Iba1_SNI-Veh_contra.zvi
- Iba1_GFAP_images_ZVI/Iba1_SNI-Veh_ipsi.zvi
